# Supplementary material for: Phylogeography of Avian influenza A H9N2 in China
Source: BMC Genomics. 2014 Dec 15;15(1):1110. doi: 10.1186/1471-2164-15-1110 (PMC4523017; doi:10.1186/1471-2164-15-1110)
Supplement: Supplementary file 2 — Additional file 2: KML file for H9N2 migration among regions of China over time as inferred from the NA gene. (ZIP 494 KB) [file 12864_2014_7074_MOESM2_ESM.zip]

Archive with 1 entries (1 files):
- 1046994345138263_add2.kml
