# Supplementary material for: Phylogeography of Avian influenza A H9N2 in China
Source: BMC Genomics. 2014 Dec 15;15(1):1110. doi: 10.1186/1471-2164-15-1110 (PMC4523017; doi:10.1186/1471-2164-15-1110)
Supplement: Supplementary file 3 — Additional file 3: Accession numbers of hemagglutinin and neuraminidase gene sequences used in this study. (XLS 36 KB) [file 12864_2014_7074_MOESM3_ESM.xls]

## Sheet: Sheet1
HA:
AAF00704	AGO17883	AGO17823	AAF00706	AAF00707	AGO17871	AAF00709	CAB95857	AAK62979
BAB85617	ACD88623	AAV30213	AAP49045	AAY52494	AAQ04855	AAQ04858	AAY52511	AAQ04863
AAR98872	AAU11160	AAU11161	AAU11162	AAY52493	AAY52495	AAY52496	AAY52497	AAY52499
AAY52500	AAY52503	AAY52505	AAY52506	AAY52507	AAY52508	AAY52509	AAY52510	AAY52512
AAY52513	AAY52515	AAY52517	ABB17027	ABE28413	ABG27038	ABG27042	ABG27056	ABI94767
ABI96694	ABJ15706	ABK59023	ABL61423	ABM46232	ABM46246	ABM46247	ABM46255	ABM46271
ABM46276	ABM46282	ABM46284	ABM46292	ABM46298	ABU63957	ABV31853	ABV31857	ABV31867
ABV31917	ABV31960	ABV47168	ABV47267	ABV47300	ABV47465	ABV47498	ABV47542	ABV47652
ABV47718	ABV47740	ABV47751	ABV48334	ABV48420	ABW73968	ADF29692	ABY50573	ACA25358
ACA42418	ACA42428	ACB70204	ACB70207	ACD12205	ACD56588	ACD88613	ACI89450	ACK43763
ACK43765	ACL12396	ACR56178	ACR56179	ACV74293	ACY29896	ACY29900	ACY29902	ACY29903
ACZ48627	ADC34503	ADC41853	ADC97097	ADC97098	ADC97099	ADC97101	ADC97103	ADC97104
ADC97105	ADE43746	ADJ96313	ADL62701	ADO21048	ADO79921	ADP05197	ADP92365	ADZ45228
AEA76369	AEA76370	AEB71261	AEB71263	AEB71265	AEB71269	AEB71270	AEF28850	AEF28860
AEF29012	AEK07934	AEN02518	AEO52437	AEO52447	AEO52457	AEO52517	AEO92422	AEX25322
AFC98347	AFC98358	AFH53537	AFH53548	AFH53550	AFJ04404	AFP36172	AFZ15763	AGC74250
AGC74251	AGE15508	AGI41230	AGI55586	AGI55588	AGI55685	AGI55686	AGL51126	AGN28426
AGO17912	AGQ81095	AGQ81124	AGO17958	AGO17968	AGO17981	AGO18007	AGO18297	AGQ81065
AGQ81066	AGQ81073	AGQ81076	AGQ81082	AGQ81087	AGQ81090	AGQ81092	AGQ81099	AGQ81105
AGQ81108	AGQ81112	AGQ81114	AGQ81125	AGQ81130	AGQ81137	AGQ81143	AGQ81159	AGQ81187
AGQ81193	AGQ81194	AGR33902	AGU01997	AGY14270	AGY14282	AGZ62413	AHA38300	AHA38322
AHA38334	AHA38346	AHA38358	AHA38380	AHA38406	AHA38416	AHA38428	AHA38441	AHA38452
AHA38464	AHA38478	AHG26299	AHG26479	AHZ59236	AHZ59248	AHZ59260	AHZ59272	AHZ59284
AHZ59296	AHZ59311
NA:
AAD49004	AGO17885	AGO17825	AAD49006	AAD49007	AGO17873	AAD49009	CAB95858	AAL14083
AAP04509	AAP49062	AAY52578	AAQ04876	AAQ04879	AAY52595	AAQ04884	AAR24507	AAV28389
AAV28390	AAV28391	AAY52577	AAY52579	AAY52580	AAY52581	AAY52583	AAY52584	AAY52587
AAY52589	AAY52590	AAY52591	AAY52592	AAY52593	AAY52594	AAY52596	AAY52597	AAY52599
AAY52601	ABB17028	ABE28415	ABG27040	ABG27044	ABG27048	ABH05674	ABI94768	ABI96696
ABJ15709	ABK59024	ABL61425	ABM46086	ABM46100	ABM46101	ABM46109	ABM46125	ABM46130
ABM46136	ABM46138	ABM46146	ABM46152	ABU63960	ABV31856	ABV31860	ABV31874	ABV31923
ABV31966	ABV47170	ABV47269	ABV47302	ABV47467	ABV47500	ABV47544	ABV47654	ABV47720
ABV47742	ABV47753	ABV48336	ABV48422	ABW73981	ABW73982	ABY50575	ABY60716	ABY60723
ACA25359	ACA42419	ACA42429	ACD12207	ACD56589	ACD88611	ACD88621	ACI89441	ACK43764
ACK43766	ACL12401	ACR56176	ACR56177	ACV74290	ACY29870	ACY29873	ACY29875	ACY29876
ACZ45242	ADC34487	ADC41855	ADC97086	ADC97087	ADC97088	ADC97090	ADC97092	ADC97093
ADC97094	ADE43745	ADJ96319	ADL62703	ADO21050	ADO79922	ADP05198	ADP92350	ADZ45230
AEB71234	AEB71236	AEB71238	AEB71242	AEB71243	AEF28852	AEF28862	AEF29014	AEK07935
AEO13678	AEO52435	AEO52445	AEO52455	AEO52515	AEO92424	AET10140	AET10149	AEX25323
AFC98349	AFC98360	AFH53521	AFH53524	AFH53530	AFJ04402	AFP36175	AFZ15764	AGC74241
AGC74242	AGE15510	AGI41232	AGI55577	AGI55579	AGI55679	AGI55680	AGL51128	AGN28428
AGO17913	AGQ81741	AGQ81770	AGO17959	AGO17969	AGO17982	AGO18008	AGO18298	AGQ81711
AGQ81712	AGQ81719	AGQ81722	AGQ81728	AGQ81733	AGQ81736	AGQ81738	AGQ81745	AGQ81751
AGQ81754	AGQ81758	AGQ81760	AGQ81771	AGQ81776	AGQ81783	AGQ81789	AGQ81805	AGQ81834
AGQ81840	AGQ81841	AGR33910	AGU02000	AGY14272	AGY14284	AGZ62415	AHA38302	AHA38324
AHA38336	AHA38348	AHA38360	AHA38382	AHA38408	AHA38418	AHA38430	AHA38439	AHA38454
AHA38466	AHA38480	AHG26301	AHG26481	AHZ59239	AHZ59251	AHZ59263	AHZ59275	AHZ59287
AHZ59299	AHZ59313
